# Supplementary material for: Genomic characterization of Salmonella Uzaramo for human invasive infection
Source: Microb Genom. 2020 Jun 26;6(7):mgen000401. doi: 10.1099/mgen.0.000401 (PMC7478631; doi:10.1099/mgen.0.000401)
Supplement: Supplementary material 1 [file mgen-6-401-s001.xlsx]

## Sheet: Sum
Strains	Serovar	Note	Accession	aadA16	aac(6')-laa	aph(6)-Id	ant(3'')-Ia_1	aac(6')-lb-cr	sul5	tet(A)	tet(K)	dfrA27	ARR-3	fosA7	parC p.T57S	parC p.T202A	parC p.T255S	parC p.S469A	gyrA p.A250V	gyrB p.S576F	gyrB p.P676S	pmrA p.T89S	pmrB p.M15T	pmrB p.G73S	pmrB p.V74I	pmrB p.I83A	pmrB p.A111V	pmrB p.I122V	pmrB p.D284N	16S_rrsD r.92C>T	16S_rrsD r.459T>C	16S_rrsD r.471G>A	16S_rrsD r.478T>C	16S_rrsD r.490G>A	16S_rrsD r.513C>G	16S_rrsD r.514T>A	16S_rrsD r.515T>A	16S_rrsD r.530G>T	16S_rrsD r.1001A>G	16S_rrsD r.1005C>G	16S_rrsD r.1006T>A	16S_rrsD r.1007T>A	16S_rrsD r.1009C>T	16S_rrsD r.1020A>G	16S_rrsD r.1022G>T	16S_rrsD r.1024C>G	16S_rrsD r.1025T>A	16S_rrsD r.1026T>A	16S_rrsD r.1028C>T
382677	Uzaramo	/	SRR6518302	/	1	/	/	/	/	/	1	/	/	1	1	1	1	1	1	/	/	1	1	1	1	1	1	1	1	1	/	/	/	/	/	/	/	/	1	1	1	1	1	/	1	/	/	/	/
379430	Uzaramo	/	SRR6518339	/	1	1	/	/	/	/	/	/	/	1	1	1	1	1	/	/	/	/	1	1	1	1	1	1	1	1	1	1	/	/	/	/	/	/	1	1	1	1	1	/	1	/	/	/	/
379428	Uzaramo	/	SRR6518338	/	1	/	/	/	/	/	/	/	/	1	1	1	1	1	1	/	/	1	1	1	1	1	1	1	1	1	/	/	1	1	/	/	/	/	/	/	/	/	/	1	/	1	1	1	1
379429	Uzaramo	/	RSQJ00000000.1	/	1	/	/	/	/	/	/	/	/	1	1	1	1	1	1	/	/	1	1	1	1	1	1	1	1	/	/	/	/	/	1	1	1	1	/	/	/	/	/	/	/	/	/	/	/
638743	Uzaramo	/	AAHSQF000000000.1	/	1	/	/	/	/	/	/	/	/	1	1	1	1	1	1	/	/	1	1	1	1	1	1	1	1	1	1	1	/	/	/	/	/	/	/	1	1	1	1	/	1	/	/	/	/
AUG147	Uzaramo	/	Entrobase	/	1	/	/	/	/	/	/	/	/	1	1	1	1	1	1	/	/	1	1	1	1	1	1	1	1	1	1	1	/	/	/	/	/	/	/	/	/	/	/	/	/	/	/	/	/
PNUSAS001933	Uzaramo	/	SRR3474479	/	1	/	/	/	/	/	/	/	/	1	1	1	1	1	1	/	/	1	1	1	1	1	1	1	1	/	1	/	/	/	/	/	/	/	1	1	1	1	1	/	1	/	/	/	/
414759	Uzaramo	/	SRR7163503	/	1	/	/	/	/	/	/	/	/	1	1	1	1	1	1	/	/	1	1	1	1	1	1	1	1	1	1	/	/	/	/	/	/	/	/	1	1	1	1	/	1	/	/	/	/
367482	Uzaramo	/	SRR5633112	/	1	/	/	/	/	/	/	/	/	1	1	1	1	1	1	/	/	1	1	1	1	1	1	1	1	1	1	/	/	/	/	/	/	/	1	1	1	1	1	/	1	/	/	/	/
PNUSAS001602	Uzaramo	/	SRR3405887	/	1	/	/	/	/	/	/	/	/	1	1	1	1	1	/	/	/	1	1	1	1	1	1	1	1	1	1	/	/	/	/	/	/	/	1	1	1	1	1	/	1	/	/	/	/
302_S4	Uzaramo	/	This study	1	1	/	1	1	1	1	/	1	1	1	1	1	/	1	1	/	/	1	1	1	1	1	1	1	1	1	1	/	/	/	/	/	/	/	/	/	/	/	/	/	/	/	/	/	/
323K	Uzaramo	/	Entrobase	/	1	/	/	/	/	/	/	/	/	1	1	/	1	/	1	1	/	1	1	1	1	1	1	/	/	1	/	/	/	/	/	/	/	/	/	1	1	1	/	/	1	/	/	/	/
301_S3	Uzaramo	/	This study	/	1	/	/	/	/	/	/	/	/	1	1	/	1	/	1	1	/	1	1	1	1	1	1	/	/	1	/	/	/	/	/	/	/	/	/	1	1	1	/	/	1	/	/	/	/
CFSAN038552	Uzaramo	/	SRR3152523	/	1	/	/	/	/	/	/	/	/	1	1	/	1	/	1	1	/	1	1	/	1	1	1	1	1	/	/	/	/	/	/	/	/	/	/	1	1	1	/	/	1	/	/	/	/
S0749	Hadar	Outgroup Control	ERS106278	/	1	/	/	/	/	/	/	/	/	1	/	/	/	/	/	/	1	/	/	/	/	/	/	/	/	/	/	/	/	/	/	/	/	/	/	/	/	/	/	/	/	/	/	/	/
1 indicate the presense of the gene, and / indicate the absence of the gene
[truncated: 26 more columns]
